# Supplementary material for: Redundancy and Specificity of Type VI Secretion vgrG Loci in Antibacterial Activity of Agrobacterium tumefaciens 1D1609 Strain
Source: Front Microbiol. 2020 Jan 14;10:3004. doi: 10.3389/fmicb.2019.03004 (PMC6971182; doi:10.3389/fmicb.2019.03004)
Supplement: TABLE S1 — Percentage identity of VgrG within genomes with highly identical multiple VgrGs. The locus tag of each homolog is shown in rows and column and highlight shows ≥ 95% identity. [file Table_1.XLS]

## Sheet: >95%
Agrobacterium tumefaciens 1D1609	At1D1609_RS18895	At1D1609_RS22460	At1D1609_RS23245	At1D1609_RS26290
At1D1609_RS18895 (VgrGd)	1	0.985411	0.986702	0.928382
At1D1609_RS22460 (VgrGc)	0.985411	1	0.990691	0.935013
At1D1609_RS23245 (VgrGa)	0.986702	0.990691	1	0.932181
At1D1609_RS26290 (VgrGb)	0.928382	0.935013	0.932181	1
Acidovorax avenae subsp. avenae ATCC 19860	ACAV_RS01440	ACAV_RS03225	ACAV_RS09430	ACAV_RS11870	ACAV_RS15420	ACAV_RS16695	ACAV_RS18225	ACAV_RS18450
ACAV_RS01440	1	0.770218	0.496887	0.5	0.77351	0.768734	0.776159	0.591917
ACAV_RS03225	0.770218	1	0.525557	0.525965	0.82649	0.83268	0.833113	0.633952
ACAV_RS09430	0.496887	0.525557	1	0.748756	0.532345	0.535099	0.537736	0.448138
ACAV_RS11870	0.5	0.525965	0.748756	1	0.53078	0.526596	0.536252	0.441923
ACAV_RS15420	0.77351	0.82649	0.532345	0.53078	1	0.821954	0.990741	0.615804
ACAV_RS16695	0.768734	0.83268	0.535099	0.526596	0.821954	1	0.825971	0.669302
ACAV_RS18225	0.776159	0.833113	0.537736	0.536252	0.990741	0.825971	1	0.614441
ACAV_RS18450	0.591917	0.633952	0.448138	0.441923	0.615804	0.669302	0.614441	1
Aggregatibacter actinomycetemcomitans 624	ACT75_RS01145	ACT75_RS01655	ACT75_RS02465	ACT75_RS05745
ACT75_RS01145	1	0.902208	0.902208	0.989101
ACT75_RS01655	0.902208	1	1	0.902208
ACT75_RS02465	0.902208	1	1	0.902208
ACT75_RS05745	0.989101	0.902208	0.902208	1
Dickeya dadantii 3937	DDA3937_RS04105	DDA3937_RS06950	DDA3937_RS13765
DDA3937_RS04105	1	0.782609	0.970827
DDA3937_RS06950	0.782609	1	0.784281
DDA3937_RS13765	0.970827	0.784281	1
