# Supplementary material for: Redundancy and Specificity of Type VI Secretion vgrG Loci in Antibacterial Activity of Agrobacterium tumefaciens 1D1609 Strain
Source: Front Microbiol. 2020 Jan 14;10:3004. doi: 10.3389/fmicb.2019.03004 (PMC6971182; doi:10.3389/fmicb.2019.03004)
Supplement: TABLE S3 — Amino acid sequence similarity/identity among the protein homologs encoded in the vgrG genetic modules in A. tumefaciens strains C58 and 1D1609. [file Table_3.XLS]

## Sheet: Similarity and Identity
VgrG (full length)		Size (aa)	Identity %
			C58 VgrG1	C58 VgrG2	1D1609 VgrGa	1D1609 VgrGb	1D1609 VgrGc	1D1609 VgrGd
Similarity %	C58 VgrG1	816		92	91	91	90	90
	C58 VgrG2	754	85		99	93	98	98
	1D1609 VgrGa	754	84	99		94	99	99
	1D1609 VgrGb	755	84	94	94		94	93
	1D1609 VgrGc	754	84	98	99	94		98
	1D1609 VgrGd	754	83	98	99	94	99
V1 or Tap (DUF2169 domain)		Size (aa)	DUF2169 domain	Identity %
				C58 atu3641	1D1609 V1a	1D1609 V1b	1D1609 V1c	1D1609 V1d
Similarity %	C58 atu3641	369	1-369aa		82	25	82	82
	1D1609 V1a	371	1-367aa	89		26	100	98
	1D1609 V1b	402	21-350aa	42	42		26	26
	1D1609 V1c	371	1-367aa	89	100	42		98
	1D1609 V1d	371	1-367aa	89	100	42	100
V2 (DUF4150 domain)		Size (aa)	DUF4150 domain	Identity %
				C58 atu3640	1D1609 V2a	1D1609 V2b	1D1609 V2c	1D1609 V2d
Similarity %	C58 atu3640	526	35-141aa		94	36	94	95
	1D1609 V2a	522	37-141aa	98		35	100	99
	1D1609 V2b	195	17-115aa	50	50		35	35
	1D1609 V2c	480	37-141aa	98	100	50		99
	1D1609 V2d	567	37-141aa	99	99	50	99
